# Supplementary material for: Characterization and Genomic Analysis of Escherichia coli O157:H7 Phage UAE_MI-01 Isolated from Birds
Source: Int J Mol Sci. 2022 Nov 27;23(23):14846. doi: 10.3390/ijms232314846 (PMC9737526; doi:10.3390/ijms232314846)
Supplement: Supplementary file 1 [file ijms-23-14846-s001.zip]

Archive with 1 entries (1 files):
- ijms-1952089-Supplementary Information-final.pdf
